# Supplementary material for: Predicting Dairy Calf Body Weight from Depth Images Using Deep Learning (YOLOv8) and Threshold Segmentation with Cross-Validation and Longitudinal Analysis
Source: Animals (Basel). 2025 Mar 18;15(6):868. doi: 10.3390/ani15060868 (PMC11939143; doi:10.3390/ani15060868)
Supplement: Supplementary file 1 [file animals-15-00868-s001.zip › Table_S1.xlsx]

## Sheet: Sheet1
Table S1. Comparison of Body Weight Prediction Performance using Linear Regression (LR) and Extreme Gradient Boosting (XGBoost) Models with Single-Time-Point Cross-Validation across YOLOv8 and Threshold-Based Segmentation Methods
		R2 1		MSE: lb2 2		RMSE: lb 3		MAE: lb 4		MAPE: % 5
		LR	XGBoost	LR	XGBoost	LR	XGBoost	LR	XGBoost	LR	XGBoost
YOLOv8n		0.86 ± 0.09ᵇ	0.91 ± 0ᵃ	79.59 ± 36.7ᵃ	59.74 ± 0.25ᵇ	8.63 ± 2.26ᵃ	7.73 ± 0.02ᵇ	7.22 ± 1.85ᵃ	6.21 ± 0.01ᵇ	5.05 ± 1.05ᵃ	4.38 ± 0.01ᵇ
YOLOv8s		0.84 ± 0.11ᵇ	0.91 ± 0ᵃ	90.47 ± 45.25ᵃ	63.49 ± 0.31ᵇ	9.16 ± 2.57ᵃ	7.97 ± 0.02ᵇ	7.61 ± 2.19ᵃ	6.39 ± 0.01ᵇ	5.33 ± 1.27ᵃ	4.51 ± 0.01ᵇ
YOLOv8m		0.85 ± 0.09ᵇ	0.91 ± 0ᵃ	82.24 ± 36.15ᵃ	61.74 ± 0.23ᵇ	8.81 ± 2.16ᵃ	7.86 ± 0.01ᵇ	7.21 ± 1.88ᵃ	6.22 ± 0ᵇ	5.03 ± 1.07ᵃ	4.37 ± 0ᵇ
YOLOv8l		0.81 ± 0.12ᵇ	0.89 ± 0ᵃ	105.36 ± 52.1ᵃ	74.79 ± 0.16ᵇ	9.87 ± 2.81ᵃ	8.65 ± 0.01ᵇ	8.08 ± 2.4ᵃ	6.9 ± 0ᵇ	5.66 ± 1.45ᵃ	4.88 ± 0ᵇ
YOLOv8x		0.81 ± 0.13ᵇ	0.89 ± 0ᵃ	104.64 ± 48.4ᵃ	77.26 ± 0.05ᵇ	9.94 ± 2.4ᵃ	8.79 ± 0ᵇ	8.31 ± 2.07ᵃ	7.19 ± 0.01ᵇ	5.82 ± 1.11ᵃ	5.06 ± 0ᵇ
Threshold		0.73 ± 0.09ᵇ	0.8 ± 0ᵃ	168.38 ± 47.7ᵃ	133.31 ± 0.31ᵇ	12.84 ± 1.87ᵃ	11.55 ± 0.01ᵇ	10.56 ± 1.71ᵃ	9.47 ± 0.01ᵇ	7.4 ± 1.39ᵃ	6.73 ± 0.01ᵇ
1R² (Coefficient of Determination):Indicates how well the model explains the variance in the data. Higher values indicate better fit.
2MSE (Mean Squared Error): Measures the average squared differences between predicted and actual values. Lower values indicate better performance.
3RMSE (Root Mean Square Error): Represents the square root of MSE, providing an error measure in the same units as the target variable.
4MAE (Mean Absolute Error): Calculates the average absolute differences between predicted and actual values.
5MAPE (Mean Absolute Percentage Error): Expresses prediction error as a percentage of the actual values, useful for relative accuracy assessment.
a,b Superscripts compared the performance of LR and XGBoost models for each metric (R2, MAE, MAPE, MSE, RMSE). Different superscripts indicate significant differences (P < 0.05) based on the ANOVA test. For each segmentation method (YOLOv8m and Threshold), superscripts compared the performance of LR and XGBoost within the same method. That is, within YOLOv8m, LR and XGBoost were compared, and sep…
