# Supplementary material for: Predicting Dairy Calf Body Weight from Depth Images Using Deep Learning (YOLOv8) and Threshold Segmentation with Cross-Validation and Longitudinal Analysis
Source: Animals (Basel). 2025 Mar 18;15(6):868. doi: 10.3390/ani15060868 (PMC11939143; doi:10.3390/ani15060868)
Supplement: Supplementary file 1 [file animals-15-00868-s001.zip › Table_S2.xlsx]

## Sheet: Sheet1
Table S2. Comparison of body weight prediction performance using linear regression (LR), extreme gradient boosting (XGBoost), and linear mixed models (LMM) with longitudinal analysis across YOLOv8 and threshold-based segmentation methods.
		R2 1			MSE: lb2 2			RMSE: lb 3			MAE: lb 4			MAPE: % 5
	Train:Test	LR	XGBoost	LMM	LR	XGBoost	LMM	LR	XGBoost	LMM	LR	XGBoost	LMM	LR	XGBoost	LMM
YOLOv8n	90:10	0.85 ± 0.01ᶜ	0.9 ± 0ᵇ	0.98 ± 0ᵃ	76.84 ± 3.98ᵃ	67.72 ± 2.07ᵇ	22.95 ± 0.97ᶜ	8.76 ± 0.23ᵃ	8.23 ± 0.13ᵇ	4.79 ± 0.1ᶜ	6.49 ± 0.26ᵇ	6.75 ± 0.14ᵃ	3.94 ± 0.11ᶜ	4.25 ± 0.19ᵇ	4.37 ± 0.11ᵃ	2.37 ± 0.07ᶜ
	80:20	0.85 ± 0.01ᶜ	0.89 ± 0ᵇ	0.96 ± 0ᵃ	81.46 ± 2.59ᵃ	70.07 ± 1.2ᵇ	21.29 ± 0.55ᶜ	9.03 ± 0.14ᵃ	8.37 ± 0.07ᵇ	4.61 ± 0.06ᶜ	7.17 ± 0.13ᵃ	6.9 ± 0.07ᵇ	3.46 ± 0.04ᶜ	4.46 ± 0.07ᵃ	4.35 ± 0.05ᵇ	2.06 ± 0.03ᶜ
	70:30	0.87 ± 0ᶜ	0.9 ± 0ᵇ	0.96 ± 0ᵃ	81.18 ± 2.53ᵃ	63.43 ± 0.73ᵇ	23.14 ± 0.57ᶜ	9.01 ± 0.14ᵃ	7.96 ± 0.05ᵇ	4.81 ± 0.06ᶜ	7.35 ± 0.12ᵃ	6.45 ± 0.05ᵇ	3.71 ± 0.05ᶜ	4.63 ± 0.1ᵃ	4.1 ± 0.03ᵇ	2.21 ± 0.03ᶜ
	60:40	0.87 ± 0ᶜ	0.89 ± 0ᵇ	0.96 ± 0ᵃ	78.45 ± 1.15ᵃ	65.96 ± 0.83ᵇ	26.86 ± 0.92ᶜ	8.86 ± 0.07ᵃ	8.12 ± 0.05ᵇ	5.18 ± 0.09ᶜ	7.06 ± 0.06ᵃ	6.53 ± 0.05ᵇ	3.86 ± 0.08ᶜ	4.53 ± 0.05ᵃ	4.2 ± 0.04ᵇ	2.38 ± 0.06ᶜ
	50:50	0.86 ± 0.01ᶜ	0.87 ± 0ᵇ	0.94 ± 0ᵃ	81.16 ± 1.19ᵃ	78.89 ± 1.63ᵇ	37.72 ± 2.75ᶜ	9.01 ± 0.07ᵃ	8.88 ± 0.09ᵇ	6.14 ± 0.22ᶜ	7.26 ± 0.07ᵃ	7.18 ± 0.09ᵇ	4.72 ± 0.17ᶜ	4.66 ± 0.04ᵃ	4.51 ± 0.05ᵇ	2.99 ± 0.11ᶜ
YOLOv8s	90:10	0.88 ± 0.01ᶜ	0.9 ± 0ᵇ	0.99 ± 0ᵃ	52.56 ± 1.33ᵇ	68.55 ± 1.88ᵃ	21.32 ± 0.84ᶜ	7.25 ± 0.09ᵇ	8.28 ± 0.11ᵃ	4.62 ± 0.09ᶜ	5.51 ± 0.13ᵇ	6.93 ± 0.11ᵃ	4.02 ± 0.1ᶜ	3.48 ± 0.09ᵇ	4.49 ± 0.09ᵃ	2.46 ± 0.06ᶜ
	80:20	0.89 ± 0ᵇ	0.88 ± 0ᶜ	0.97 ± 0ᵃ	64.8 ± 1.07ᵇ	75 ± 1.31ᵃ	20.92 ± 0.59ᶜ	8.05 ± 0.07ᵇ	8.66 ± 0.08ᵃ	4.57 ± 0.07ᶜ	6.68 ± 0.08ᵇ	7.19 ± 0.08ᵃ	3.56 ± 0.06ᶜ	4.12 ± 0.04ᵇ	4.55 ± 0.06ᵃ	2.09 ± 0.04ᶜ
	70:30	0.89 ± 0ᶜ	0.89 ± 0ᵇ	0.96 ± 0ᵃ	76.62 ± 1.11ᵃ	68.2 ± 0.93ᵇ	23.24 ± 0.77ᶜ	8.75 ± 0.06ᵃ	8.26 ± 0.06ᵇ	4.82 ± 0.08ᶜ	7.29 ± 0.06ᵃ	6.84 ± 0.05ᵇ	3.81 ± 0.07ᶜ	4.53 ± 0.04ᵃ	4.37 ± 0.04ᵇ	2.26 ± 0.04ᶜ
	60:40	0.9 ± 0ᵇ	0.88 ± 0ᶜ	0.96 ± 0ᵃ	73.69 ± 1.13ᵃ	73.21 ± 1.3ᵇ	27.05 ± 1.1ᶜ	8.58 ± 0.07ᵃ	8.56 ± 0.08ᵇ	5.2 ± 0.1ᶜ	7.13 ± 0.06ᵃ	7.07 ± 0.08ᵇ	4.07 ± 0.09ᶜ	4.54 ± 0.04ᵃ	4.53 ± 0.05ᵇ	2.5 ± 0.06ᶜ
	50:50	0.87 ± 0ᵇ	0.84 ± 0ᶜ	0.93 ± 0ᵃ	82.23 ± 1.09ᵇ	97.1 ± 2.08ᵃ	48.76 ± 3.22ᶜ	9.07 ± 0.06ᵇ	9.85 ± 0.11ᵃ	6.98 ± 0.23ᶜ	7.55 ± 0.07ᵇ	8.18 ± 0.09ᵃ	5.43 ± 0.18ᶜ	4.75 ± 0.04ᵇ	5.09 ± 0.05ᵃ	3.43 ± 0.12ᶜ
YOLOv8m	90:10	0.9 ± 0.01ᵇ	0.89 ± 0ᶜ	0.99 ± 0ᵃ	46.79 ± 1.73ᵇ	75.07 ± 2.56ᵃ	19.54 ± 0.72ᶜ	6.84 ± 0.12ᵇ	8.66 ± 0.15ᵃ	4.42 ± 0.08ᶜ	5.01 ± 0.14ᵇ	7.11 ± 0.15ᵃ	3.9 ± 0.1ᶜ	3.17 ± 0.1ᵇ	4.6 ± 0.1ᵃ	2.39 ± 0.06ᶜ
	80:20	0.9 ± 0ᵇ	0.88 ± 0ᶜ	0.96 ± 0ᵃ	71.65 ± 1.59ᵇ	77.51 ± 1.11ᵃ	22.31 ± 0.58ᶜ	8.46 ± 0.1ᵇ	8.8 ± 0.06ᵃ	4.72 ± 0.06ᶜ	6.85 ± 0.08ᵇ	7.14 ± 0.07ᵃ	3.76 ± 0.06ᶜ	4.16 ± 0.04ᵇ	4.45 ± 0.05ᵃ	2.23 ± 0.04ᶜ
	70:30	0.91 ± 0ᵇ	0.89 ± 0ᶜ	0.95 ± 0ᵃ	82.22 ± 1.15ᵃ	71.12 ± 1.02ᵇ	26.84 ± 0.98ᶜ	9.07 ± 0.06ᵃ	8.43 ± 0.06ᵇ	5.18 ± 0.09ᶜ	7.5 ± 0.07ᵃ	6.73 ± 0.07ᵇ	4.11 ± 0.09ᶜ	4.52 ± 0.04ᵃ	4.22 ± 0.04ᵇ	2.45 ± 0.06ᶜ
	60:40	0.91 ± 0ᵇ	0.88 ± 0.01ᶜ	0.95 ± 0ᵃ	76.45 ± 0.94ᵃ	76.29 ± 4ᵃ	34.01 ± 1.34ᵇ	8.74 ± 0.05ᵃ	8.73 ± 0.22ᵃ	5.83 ± 0.11ᵇ	7.11 ± 0.06ᵃ	7.06 ± 0.24ᵇ	4.48 ± 0.1ᶜ	4.4 ± 0.05ᵃ	4.45 ± 0.18ᵃ	2.78 ± 0.07ᵇ
	50:50	0.89 ± 0ᵇ	0.82 ± 0.01ᶜ	0.92 ± 0.01ᵃ	89.69 ± 2ᵇ	112.45 ± 5.17ᵃ	55.77 ± 3.29ᶜ	9.47 ± 0.11ᵇ	10.6 ± 0.24ᵃ	7.46 ± 0.23ᶜ	7.82 ± 0.1ᵇ	8.51 ± 0.27ᵃ	5.73 ± 0.16ᶜ	4.8 ± 0.06ᵇ	5.2 ± 0.22ᵃ	3.6 ± 0.11ᶜ
YOLOv8l	90:10	0.83 ± 0.01ᶜ	0.86 ± 0ᵇ	0.98 ± 0ᵃ	83.47 ± 2.41ᵇ	91.64 ± 3.44ᵃ	21.3 ± 0.88ᶜ	9.14 ± 0.13ᵇ	9.57 ± 0.18ᵃ	4.62 ± 0.09ᶜ	7.04 ± 0.14ᵇ	7.93 ± 0.17ᵃ	3.95 ± 0.08ᶜ	4.65 ± 0.1ᵇ	5.27 ± 0.13ᵃ	2.42 ± 0.06ᶜ
	80:20	0.86 ± 0.01ᵇ	0.84 ± 0ᶜ	0.96 ± 0ᵃ	86.68 ± 3.75ᵇ	100.88 ± 3.22ᵃ	21.56 ± 0.58ᶜ	9.31 ± 0.2ᵇ	10.04 ± 0.16ᵃ	4.64 ± 0.06ᶜ	7.61 ± 0.12ᵇ	8.02 ± 0.14ᵃ	3.59 ± 0.07ᶜ	4.86 ± 0.09ᵇ	5.14 ± 0.12ᵃ	2.12 ± 0.05ᶜ
	70:30	0.83 ± 0ᶜ	0.86 ± 0ᵇ	0.96 ± 0ᵃ	107.14 ± 1.29ᵃ	90.51 ± 1.28ᵇ	21.86 ± 0.56ᶜ	10.35 ± 0.06ᵃ	9.51 ± 0.07ᵇ	4.68 ± 0.06ᶜ	8.58 ± 0.07ᵃ	7.73 ± 0.07ᵇ	3.63 ± 0.06ᶜ	5.42 ± 0.05ᵃ	5.03 ± 0.06ᵇ	2.17 ± 0.04ᶜ
	60:40	0.84 ± 0.01ᶜ	0.86 ± 0ᵇ	0.96 ± 0ᵃ	105.12 ± 1.44ᵃ	89.58 ± 1.17ᵇ	26.3 ± 1.38ᶜ	10.25 ± 0.07ᵃ	9.46 ± 0.06ᵇ	5.13 ± 0.13ᶜ	8.45 ± 0.06ᵃ	7.72 ± 0.06ᵇ	3.99 ± 0.11ᶜ	5.5 ± 0.05ᵃ	5.04 ± 0.04ᵇ	2.45 ± 0.07ᶜ
	50:50	0.82 ± 0ᶜ	0.83 ± 0.01ᵇ	0.93 ± 0ᵃ	102.08 ± 1.37ᵇ	106.27 ± 6.58ᵃ	50.35 ± 3.31ᶜ	10.1 ± 0.07ᵇ	10.3 ± 0.29ᵃ	7.09 ± 0.24ᶜ	8.32 ± 0.07ᵇ	8.59 ± 0.29ᵃ	5.54 ± 0.17ᶜ	5.39 ± 0.05ᵇ	5.49 ± 0.18ᵃ	3.48 ± 0.12ᶜ
YOLOv8x	90:10	0.59 ± 0.03ᶜ	0.84 ± 0ᵇ	0.98 ± 0ᵃ	136.89 ± 3.35ᵃ	109.6 ± 2.41ᵇ	25 ± 1.02ᶜ	11.7 ± 0.14ᵃ	10.47 ± 0.12ᵇ	5 ± 0.1ᶜ	9.04 ± 0.19ᵃ	8.71 ± 0.13ᵇ	4.21 ± 0.1ᶜ	5.7 ± 0.15ᵃ	5.62 ± 0.1ᵇ	2.58 ± 0.07ᶜ
	80:20	0.7 ± 0.01ᶜ	0.84 ± 0ᵇ	0.96 ± 0ᵃ	159.08 ± 2.49ᵃ	101.39 ± 1.79ᵇ	23.37 ± 0.66ᶜ	12.61 ± 0.1ᵃ	10.07 ± 0.09ᵇ	4.83 ± 0.07ᶜ	9.66 ± 0.1ᵃ	8.31 ± 0.09ᵇ	3.67 ± 0.06ᶜ	5.92 ± 0.06ᵃ	5.23 ± 0.06ᵇ	2.15 ± 0.04ᶜ
	70:30	0.75 ± 0.01ᶜ	0.85 ± 0ᵇ	0.96 ± 0ᵃ	141.05 ± 4.47ᵃ	95.27 ± 1.4ᵇ	25.38 ± 0.85ᶜ	11.88 ± 0.19ᵃ	9.76 ± 0.07ᵇ	5.04 ± 0.08ᶜ	9.33 ± 0.13ᵃ	7.92 ± 0.07ᵇ	3.93 ± 0.07ᶜ	5.72 ± 0.1ᵃ	5.02 ± 0.04ᵇ	2.34 ± 0.05ᶜ
	60:40	0.78 ± 0ᶜ	0.84 ± 0ᵇ	0.95 ± 0ᵃ	122.66 ± 1.03ᵃ	99.31 ± 1.47ᵇ	32.99 ± 1.67ᶜ	11.07 ± 0.05ᵃ	9.97 ± 0.07ᵇ	5.74 ± 0.14ᶜ	8.71 ± 0.05ᵃ	8.23 ± 0.07ᵇ	4.44 ± 0.14ᶜ	5.44 ± 0.04ᵃ	5.23 ± 0.04ᵇ	2.75 ± 0.09ᶜ
	50:50	0.79 ± 0ᶜ	0.81 ± 0.01ᵇ	0.92 ± 0ᵃ	124.62 ± 2.22ᵃ	117.4 ± 4.4ᵇ	53.84 ± 2.98ᶜ	11.16 ± 0.1ᵃ	10.83 ± 0.2ᵇ	7.33 ± 0.2ᶜ	8.96 ± 0.07ᵃ	9.01 ± 0.24ᵃ	5.66 ± 0.15ᵇ	5.56 ± 0.04ᵇ	5.63 ± 0.19ᵃ	3.59 ± 0.11ᶜ
Threshold	90:10	0.72 ± 0.05ᵇ	0.73 ± 0.01ᵇ	0.98 ± 0ᵃ	118.73 ± 6.5ᵇ	175.44 ± 7.21ᵃ	22.32 ± 1.11ᶜ	10.89 ± 0.28ᵇ	13.24 ± 0.28ᵃ	4.72 ± 0.12ᶜ	8.83 ± 0.26ᵇ	10.56 ± 0.23ᵃ	3.95 ± 0.11ᶜ	5.71 ± 0.17ᵇ	7.03 ± 0.17ᵃ	2.37 ± 0.07ᶜ
	80:20	0.74 ± 0.01ᶜ	0.75 ± 0ᵇ	0.95 ± 0ᵃ	147.92 ± 3.32ᵃ	148.94 ± 1.38ᵃ	27.24 ± 0.87ᵇ	12.16 ± 0.14ᵃ	12.2 ± 0.06ᵃ	5.22 ± 0.08ᵇ	9.29 ± 0.13ᵇ	9.88 ± 0.06ᵃ	4.23 ± 0.07ᶜ	5.78 ± 0.08ᵇ	6.38 ± 0.05ᵃ	2.49 ± 0.05ᶜ
	70:30	0.77 ± 0.01ᵇ	0.75 ± 0ᶜ	0.94 ± 0ᵃ	140.26 ± 3.62ᵇ	162.1 ± 2.94ᵃ	35.01 ± 1.12ᶜ	11.84 ± 0.15ᵇ	12.73 ± 0.12ᵃ	5.92 ± 0.09ᶜ	9.65 ± 0.11ᵇ	10.06 ± 0.1ᵃ	4.64 ± 0.08ᶜ	5.98 ± 0.06ᵇ	6.61 ± 0.07ᵃ	2.76 ± 0.05ᶜ
	60:40	0.73 ± 0.01ᶜ	0.74 ± 0ᵇ	0.94 ± 0ᵃ	151.56 ± 3.3ᵇ	160.53 ± 1.5ᵃ	36.83 ± 1.29ᶜ	12.31 ± 0.14ᵇ	12.67 ± 0.06ᵃ	6.07 ± 0.11ᶜ	9.73 ± 0.09ᵇ	10.22 ± 0.07ᵃ	4.62 ± 0.09ᶜ	6.22 ± 0.06ᵇ	6.87 ± 0.06ᵃ	2.8 ± 0.06ᶜ
	50:50	0.73 ± 0.01ᶜ	0.74 ± 0ᵇ	0.9 ± 0ᵃ	142.63 ± 1.49ᵇ	157.29 ± 2.77ᵃ	65.51 ± 3.63ᶜ	11.94 ± 0.06ᵇ	12.54 ± 0.11ᵃ	8.09 ± 0.23ᶜ	9.55 ± 0.07ᵇ	10.19 ± 0.1ᵃ	6.25 ± 0.18ᶜ	6.19 ± 0.04ᵇ	6.97 ± 0.09ᵃ	3.89 ± 0.12ᶜ
1R² (Coefficient of Determination):Indicates how well the model explains the variance in the data. Higher values indicate better fit.
2MSE (Mean Squared Error): Measures the average squared differences between predicted and actual values. Lower values indicate better performance.
3RMSE (Root Mean Square Error): Represents the square root of MSE, providing an error measure in the same units as the target variable.
4MAE (Mean Absolute Error): Calculates the average absolute differences between predicted and actual values.
5MAPE (Mean Absolute Percentage Error): Expresses prediction error as a percentage of the actual values, useful for relative accuracy assessment.
a,b,c Superscripts compare the performance of LR, XGBoost, and LMM models for each metric (R2, MAE, MAPE, MSE, RMSE). Different superscripts indicate significant differences (P < 0.05) based on the ANOVA test and Tukey’s HSD test. For each segmentation method (YOLOv8s and Threshold), superscripts compare the performance of LR, XGBoost, and LMM models within the same method. For example, within YO…
